# Supplementary material for: Climate: The dominant factor influencing the spatial distribution pattern of the leaf trait network of Populus euphratica along the main stream of the Tarim River
Source: PLoS One. 2025 May 7;20(5):e0323305. doi: 10.1371/journal.pone.0323305 (PMC12057974; doi:10.1371/journal.pone.0323305)
Supplement: S1 File — (ZIP) [file pone.0323305.s001.zip]

Archive with 9 entries (8 files):
- Supplemental information/
- Supplemental information/S1 Table.docx
- Supplemental information/S2 Table.docx
- Supplemental information/S3 Table.docx
- Supplemental information/S4 Table.docx
- Supplemental information/S5 Table.docx
- Supplemental information/S6 Table.docx
- Supplemental information/S7 Table.docx
- Supplemental information/S8 Table.docx
